# Supplementary material for: Evolution of Amoxicillin-Based Mono-Antibiotic Regimens for Helicobacter pylori Eradication: From Ineffectiveness to Innovation—A Systematic Review
Source: Microorganisms. 2026 Mar 10;14(3):625. doi: 10.3390/microorganisms14030625 (PMC13028976; doi:10.3390/microorganisms14030625)
Supplement: Supplementary file 1 [file microorganisms-14-00625-s001.zip]

Archive with 1 entries (1 files):
- microorganisms-4097124-supplementary.pdf
